# Supplementary material for: A 12.3-kb Duplication Within the VWF Gene in Pigs Affected by Von Willebrand Disease Type 3
Source: G3 (Bethesda). 2017 Dec 5;8(2):577–85. doi: 10.1534/g3.117.300432 (PMC5919753; doi:10.1534/g3.117.300432)
Supplement: Supplementary file 2 [file 577TableS1.xlsx]

## Sheet: Table S1
Abbreviation	Direction	Sequence (5' -> 3')	Annealing Temperature (°C)	Product size (bp)	Location within VWF	Comment
Sequencing of complete porcine VWF cDNA
A	forward	CTGCTGCACTACCGAGGAG	59	646	Exon 1, 5' UTR
A	reverse	GAGTTGGCAAAGCTGTAGGG			Exon 6
B	forward	GGCTCTGTGGCGACTTTAAC	59	675	Exon 5
B	reverse	CTGGACAGTCTTCGTTGCTG			Exon 10
C	forward	CGAAACAGCCTGTGGGTCT	61	498	Exon 10
C	reverse	GGGCGTCAGGAAGTCGTC			Exon 14
D	forward	GGCTGCTGGTGAAGCTGT	60	332	Exon 13/14
D	reverse	GTCGGAGCAGGAGCACAC			Exon 15
E	forward	CTGCAGAACTGCCACTACGA	60	390	Exon 15
E	reverse	GCCATCCTCACAGTAGCACA			Exon 16/17
F	forward	ATCTTCCAGCCCGAGGAC	60	288	Exon 16
F	reverse	GCAGAGGCAGCCAGACAC			Exon 18
G	forward	ACTACGACCTGGAGTGTGTG	59	692	Exon 18
G	reverse	GACGTTGTTGTGGCAGGTG			Exon 24
G	forward	ACTACGACCTGGAGTGTGTG	60	128	Exon 18	Additional sequencing of exon18/exon19 junction
R	reverse	GTACTCTCTGCCCTGGTGGA			Exon 19
H	forward	GAATTCCTGGAAAGTGAGCCC	59	711	Exon 23
H	reverse	GGCGTGTCCTCCTCGTAG			Exon 28
I	forward	CACAGAAGGCCCGGTCAG	59	550	Exon 28
I	reverse	CTTCTCGATGAGGCGGATCT			Exon 28
J	forward	GGGCCTGAAGAAGAAGAAGG	58	616	Exon 28
J	reverse	TGTGACCATGTAGACCAGGT			Exon 28
K	forward	GGCAACAGGACCAACACTG	59	679	Exon 28
K	reverse	CGATGACCACTGCTTTCGAG			Exon 31
L	forward	ACGTCATGTCCCAAGTCCAT	59	596	Exon 31
L	reverse	GTGAAACAGGACGTACGAGC			Exon 35
M	forward	TGGGCAGAACTTCAAGCTGA	59	669	Exon 35
M	reverse	CGACAGAGGTGGGCATAAGA			Exon 37
N	forward	ACCAGGAGCAAGTGTGTGAG	60	574	Exon 37
N	reverse	CAGGTGAAGTTGGGTCTGCA			Exon 41
O	forward	TGACCTGGTGAGCTGTGAC	59	648	Exon 41
O	reverse	TGCACAAAGACCTCCTCCTT			Exon 45
P	forward	GCCTCATCAACGAGTGTGTC	59	512	Exon 45
P	reverse	TTGATCAAAAGGTGGGCAGC			Exon 49
Q	forward	TCAACGAGAGAGGCGAGTAC	59	524	Exon 49
Q	reverse	AGGACACAACTCGGCCTTTA			Exon 52, 3' UTR
Long-range PCR of duplication junction on genomic DNA
G	forward	ACTACGACCTGGAGTGTGTG	63	10.214	Exon 18	Only results in product if duplication is present.
U	reverse	TGCATGAAGCCATCCTCACAGTAG			Exon 17
Sequencing of upstream and downstream duplication break points on genomic DNA
S	forward	CCATGGGGAGAGGGTATTTT	60	347	Intron 16	Product includes upstream break points of duplication
S	reverse	GCACCCACGGCATAATCT			Intron 16
T	forward	CAGGAACTCCTGCTGCTGAT	60	470	Intron 18	Product includes downstream break points of duplication
T	reverse	TGCCTTTTCTAGGGCCACTC			Intron 18
Sequencing of duplication junction on genomic DNA
T	forward	CAGGAACTCCTGCTGCTGAT	60	430	Intron 18	Only results in product if duplication is present.
S	reverse	GCACCCACGGCATAATCT			Intron 16
Sequencing of exon 18 (duplicated) and exon 37 (non-duplicated) on genomic DNA for genotype verification
V	forward	AAGACGATGGTCCAGGAGTG	60	261	Exon 37
V	reverse	CCTCCAGTCGACACACACAC			Exon 37
W	forward	CATGGTCAAGCTGGTGTGTC	60	230	Exon 18
W	reverse	CTGTGCCTCCCTCTCTCTG			Intron 18
Genetic test for VWD (on genomic DNA)
X	forward	CTCCAATCAACCCCTAAGTTCC	60	215	Intron 18	Only results in product if duplication is present.
S	reverse	GCACCCACGGCATAATCT			Intron 16
Y	forward	GAAACACATCACCACGCATAAC	60	377		Exon 3 of PROCR, independent of VWD genotype, used as control
Y	reverse	CCGTCCACCTACATACAGGAA				Exon 4 of PROCR, independent of VWD genotype, used as control
