# Supplementary material for: A 12.3-kb Duplication Within the VWF Gene in Pigs Affected by Von Willebrand Disease Type 3
Source: G3 (Bethesda). 2017 Dec 5;8(2):577–85. doi: 10.1534/g3.117.300432 (PMC5919753; doi:10.1534/g3.117.300432)
Supplement: Supplementary file 3 [file 577TableS2.xlsx]

## Sheet: Table S2
Position based on reference genomic sequence (Sscrofa10.2)	Genomic sequence of present study - GenBank accession number	Position based on genomic sequence of present study	Ref. Seq.	Genotypes
				Pig VWD 1	Pig WT 1	Pig WT 2	Pig HET 1	Pig HET 2
67050238	KY073132	179	T	GG	GT	GG	GG	GG
67062311	KY073133	29	T	_
67062323	KY073133	39	T	_
67062327	KY073133	43	A	_
67062336	KY073133	51	A	_
67062383-67062482	KY073133	97-279	100 [N]	CGATCCCTGCCCTTGCTCAGTGGGTTAACGATCCGGCGTTGCCGTGAGCTGTGGTGTAGGTTGCAGACGCGGCTCGGATCCCGCGTTGCTGTGGCTCTGGTGTGGGCTGGCAGCTACAGCTCCAATCAACCCCTAAGTTCCCATCGTGGCGTAGTGGTTAACGAATCCGACTAGGAACCATGA
67062486	KY073133	283	G	T
67062494	KY073133	291	T	C
67062500	KY073133	297	G	_
67062510	KY073133	306	T	C
67062535	KY073133	331	T	G
67062621	KY073133	417	T	_
67062645	KY073133	440	A	G
Pig VWD 1	Pig affected by Von Willebrand disease type 3
Pig WT 1/2	Pigs unaffected by Von Willebrand disease type 3 / Wildtype
Pig HET 1/2	Pigs heterozygous for Von Willebrand disease type 3
