# Supplementary material for: A 12.3-kb Duplication Within the VWF Gene in Pigs Affected by Von Willebrand Disease Type 3
Source: G3 (Bethesda). 2017 Dec 5;8(2):577–85. doi: 10.1534/g3.117.300432 (PMC5919753; doi:10.1534/g3.117.300432)
Supplement: Supplementary file 4 [file 577TableS3.xlsx]

## Sheet: Table S3
Position cDNA	Variant type	Ref. Seq.	Genotypes basing on cDNA sequencing			Genotypes based on genomic DNA sequencing					Exon	Ref. AA	Sub. AA	Position AA	Polyphen Score HUMDIV	Polyphen HUMDIV	Polyphen Score HUMVAR	Polyphen HUMVAR
(based on Ref.Seq.)			Pig VWD 1	Pig WT 1	Pig HET 1	Pig VWD 1	Pig WT 1	Pig WT 2	Pig HET 1	Pig HET 2
5UTR-12	T>C	T	TT	CT	CC						1
105	C>T	C	CC	CT	CT						3	Cys
285	T>C	T	TT	CT	CT						4	His
486	T>C	T	TT	CT	CT						5	Cys
489	C>T	C	CC	CT	CT						5	Gly
1143	A>G	A	GG	GG	GG						10	Glu
1254	A>G	A	GG	GG	GG						11	Gln
1278	T>A	T	AA	AA	AA						11	Ile
1711	T>C	T	CC	CC	CC						14	Phe	Leu	571	0	Benign	0	Benign
1998	C>T	C	CC	CT	CC						16	Leu
2037	A>C	A	CC	CC	AA						16	Ala
2070	A>G	A	AA	AG	AA						16	Pro
2091	C>T	C	CC	CT	CT						16	Ser
2169	T>C	T	CC	CC	CC						16	Asp
2244	T>C	T	TT	CT	CC						17	Pro
2250	G>C	G	GG	CG	GG						17	Val
2329	G>C	G	CC	CG	CC	CC	CG	CC	CC	CC	18	Ala	Pro	777	0.002	Benign	0.008	Benign
2352	G>A	G	AA	AG	GG	AA	AG	AA	AG	AG	18	Gly
2432	C>T	C	TT	CT	CC	TT	CT	TT	CT	CT	18	Pro	Leu	811	0.478	Possibly damaging	0.218	Benign
2439 *	WT>Dup.	WT	Dup./Dup.*	WT/WT*	WT/Dup.*	Dup./Dup.*	WT/WT*	WT/WT*	WT/Dup.*	WT/Dup.*	17/18	ValArgHis	LeuLeuSTOP	814 - 816
2670	C>T	C	CC	CT	TT						20	Tyr
2745	T>C	T	CC	CC	CC						21	Tyr
2847	A>G	A	GG	GG	GG						22	Glu
2856	C>T	C	TT	TT	TT						22	Phe
2871	C>T	C	TT	TT	TT						22	Ser
2901	C>T	C	TT	TT	TT						22	Ser
2958	A>G	A	GG	GG	GG						22	Thr
2997	C>T	C	CC	CC	TT						23	Asp
3084	G>A	G	GG	GA	GG						23	Pro
3090	C>T	C	CC	CT	CC						23	Cys
3093	C>T	C	TT	TT	TT						23	Ala
3120	G>A	G	AA	AA	GG						24	Thr
3318	T>C	T	CC	CC	TT						25	Tyr
3339	C>T	C	CC	CC	TT						25	His
3438	C>T	C	CC	CC	TT						26	Asn
3519	T>C	T	CC	CC	CC						26	His
3549	C>T	C	CC	CC	TT						27	Asp
3556	C>T	C	TT	TT	TT						27	Leu
3635	T>C	T	CC	CC	CC						27	Ile	Thr	1212	0.006	Benign	0.019	Benign
3657	C>G	C	GG	GG	GG						27	Ala
4614	C>T	C	CC	CT	CC						28	Ile
5054	G>A	G	AA	AA	AA						29	Gly	Asp	1685	0	Benign	0	Benign
5377	G>A	G	AA	AA	AA						31	Val	Met	1793	0.759	Possibly damaging	0.423	Benign
6258	A>G	A	GG	GG	GG						37	Gly
6426	T>C	T	TT	CT	CC	TT	CT	CT	CT	CT	37	Ala
6525	C>T	C	CC	CC	TT	CC	CC	CT	CT	CC	37	Ala
6926	A>G	A	GG	GG	GG						40	Glu	Gly	2309	0	Benign	0	Benign
6933	C>T	C	CC	CC	TT						40	His
7554	C>A	C	AC	AC	AA						45	Pro
7587	G>A	G	GG	GG	AA						45	Ala
7656	T>C	T	TT	CT	CC						45	Pro
7716	C>T	C	CC	CT	TT						46	Pro
7755	T>C	T	TT	CT	CC						47	Ala
7758	G>A	G	GG	AG	AA						47	Gly
7765	C>T	C	CC	CT	TT						47	Leu
7821	T>C	T	TT	CT	CC						47	Phe
7874	A>T	A	AA	AA	AT						48	Tyr	Phe	2625	0.746	Possibly damaging	0.499	Possibly damaging
7893	G>A	G	GG	AG	AA						48	Pro
8091	T>C	T	TT	CT	CC						49	Ala
8340	G>A	G	GG	AG	GG						52	Leu
3UTR+15	C>T	C	CC	CT	CC						52
Pig VWD 1	Pig affected by Von Willebrand disease type 3
Pig WT 1/2	Pigs unaffected by Von Willebrand disease type 3 / Wildtype
Pig HET 1/2	Pigs heterozygous for Von Willebrand disease type 3
*	Causal variant: 12.3 kb duplication on genomic DNA leading to duplication of exons 17 and 18 on cDNA
WT	Wild type allele
Dup.	Duplication allele
